# Supplementary material for: Unlocking the clinical potential of paired inspiratory and expiratory CT scans in the differential diagnosis of cystic lung diseases: A systematic review
Source: PLoS One. 2024 Dec 3;19(12):e0314572. doi: 10.1371/journal.pone.0314572 (PMC11614234; doi:10.1371/journal.pone.0314572)
Supplement: S1 Data — (XLSX) [file pone.0314572.s004.xlsx]

## Sheet: Screening
	Reviewer 1 (LGRP)	Reviewer 2 (CAT)	Eligibility
1	2	2	Excluded	Akira, M., Yamamoto, S., Hara, H., Sakatani, M., & Ueda, E. (1997). Serial computed tomographic evaluation in desquamative interstitial pneumonia. Thorax, 52(4), 333–337. https://doi.org/10.1136/thx.52.4.333
2
3	2	2	Excluded	Anile, M., Venuta, F., Diso, D., Liparulo, V., Ricella, C., De Giacomo, T., Pugliese, F., Rolla, M., Quattrucci, S., Pecoraro, Y., Rendina, E. A., & Coloni, G. F. (2010). Treatment of complex airway lesions after lung transplantation with self-expandable nitinol stents: early experience. Transplantation Proceedings, 42(4), 1279–1280. https://doi.org/10.1016/j.transproceed.2010.03.092
4
5	2	2	Excluded	Ansótegui Barrera, E., Mancheño Franch, N., Peñalver Cuesta, J. C., Vera-Sempere, F., & Padilla Alarcón, J. (2013). [Lung transplantation in sporadic lymphangioleiomyomatosis: study of 7 cases]. TT - Trasplante pulmonar en la linfangioleiomiomatosis esporádica. Estudio de 7 casos. Med Clin (Barc), 141(8), 349–352. https://doi.org/10.1016/j.medcli.2013.05.036
6
7	2	2	Excluded	Ansótegui Barrera, E., Mancheño Franch, N., Peñalver Cuesta, J. C., Vera-Sempere, F., & Padilla Alarcón, J. (2013). [Lung transplantation in sporadic lymphangioleiomyomatosis: study of 7 cases]. Medicina clinica, 141(8), 349–352. https://doi.org/10.1016/j.medcli.2013.05.036
8
9	2	2	Excluded	Aslam, A. A., Sinha, I. P., & Southern, K. W. (2023). Ataluren and similar compounds (specific therapies for premature termination codon class I mutations) for cystic fibrosis. Cochrane Database of Systematic Reviews, 3. https://doi.org/10.1002/14651858.CD012040.pub3
10
11	2	2	Excluded	Balfour-Lynn, I. M., Welch, K., & Smith, S. (2019). Inhaled corticosteroids for cystic fibrosis. Cochrane Database of Systematic Reviews, 7. https://doi.org/10.1002/14651858.CD001915.pub6
12
13	2	2	Excluded	Bhatt, J., Jahnke, N., & Smyth, A. R. (2019). Once‐daily versus multiple‐daily dosing with intravenous aminoglycosides for cystic fibrosis. Cochrane Database of Systematic Reviews, 9. https://doi.org/10.1002/14651858.CD002009.pub7
14
15	2	2	Excluded	Borgo, G., Gasparini, P., Bonizzato, A., Cabrini, G., Mastella, G., & Pignatti, P. F. (1993). Cystic fibrosis: the delta F508 mutation does not lead to an exceptionally severe phenotype. A cohort study. Eur J Pediatr, 152(12), 1006–1011. https://pesquisa.bvsalud.org/portal/resource/pt/mdl-8131801
16
17	2	2	Excluded	Burnham, P., Stanford, G., & Stewart, R. (2021). Autogenic drainage for airway clearance in cystic fibrosis. Cochrane Database of Systematic Reviews, 12. https://doi.org/10.1002/14651858.CD009595.pub3
18
19	2	2	Excluded	Burrows, E. F., Southern, K. W., & Noone, P. G. (2014). Sodium channel blockers for cystic fibrosis. The Cochrane Database of Systematic Reviews, 2014(4), CD005087. https://doi.org/10.1002/14651858.CD005087.pub4
20
21	2	2	Excluded	Cheng, K., Ashby, D., & Smyth, R. L. (2015). Oral steroids for long‐term use in cystic fibrosis. Cochrane Database of Systematic Reviews, 12. https://doi.org/10.1002/14651858.CD000407.pub4
22
23	2	2	Excluded	CHUNG, K.-B., Yu-Whan, O. H., Jung-Hyuk, K. I. M., & Won-Hyuck, S. U. H. (1994). High-Resolution CT Findings in Swyer-James Syndrome. Journal of the Korean Radiological Society, 857–862. http://dx.doi.org/10.3348/jkrs.1994.31.5.857
24
25	2	2	Excluded	Ciofu, O., Smith, S., & Lykkesfeldt, J. (2019). Antioxidant supplementation for lung disease in cystic fibrosis. Cochrane Database of Systematic Reviews, 10. https://doi.org/10.1002/14651858.CD007020.pub4
26
27	2	2	Excluded	Coffey, M. J., Garg, M., Homaira, N., Jaffe, A., & Ooi, C. Y. (2020). Probiotics for people with cystic fibrosis. The Cochrane Database of Systematic Reviews, 1(1), CD012949. https://doi.org/10.1002/14651858.CD012949.pub2
28
29	2	2	Excluded	Daccord, C., Cottin, V., Prévot, G., Uzunhan, Y., Mornex, J. F., Bonniaud, P., Borie, R., Briault, A., Collonge-Rame, M. A., Crestani, B., Devouassoux, G., Freynet, O., Gondouin, A., Hauss, P. A., Khouatra, C., Leroy, S., Marchand-Adam, S., Marquette, C., Montani, D., … Lazor, R. (2020). Lung function in Birt-Hogg-Dubé syndrome: a retrospective analysis of 96 patients. Orphanet Journal of Rare Di…
30
31	2	2	Excluded	Eisenhut, M. (2006). Re: “Circulating levels of KL-6 in acute respiratory distress syndrome sepsis or traumatic brain injury in critically ill children” by Briassoulis et al. (Pediatr Pulmonol 2006; 41:790-795). Pediatr Pulmonol, 41(11), 1110; author reply 1111-1110; author reply 1111. https://pesquisa.bvsalud.org/portal/resource/pt/mdl-16998924
32
33	2	2	Excluded	Elizur, A., Orscheln, R. C., Ferkol, T. W., Atkinson, J. J., Dunne, W. M. J., Buller, R. S., Armstrong, J. R., Mardis, E. R., Storch, G. A., & Cannon, C. L. (2007). Panton-Valentine Leukocidin-positive methicillin-resistant Staphylococcus aureus lung infection in patients with cystic fibrosis. Chest, 131(6), 1718–1725. https://doi.org/10.1378/chest.06-2756
34
35	2	2	Excluded	Frost, F., Shaw, M., & Nazareth, D. (2021). Antibiotic therapy for chronic infection with Burkholderia cepacia complex in people with cystic fibrosis. Cochrane Database of Systematic Reviews, 12. https://doi.org/10.1002/14651858.CD013079.pub3
36
37	2	2	Excluded	Giron, J., Perez Blair, E., & Hunter Mellado, R. (2006). A clinico-pathologic presentation of a 23-year old-female with lymphangioleiomyomatosis and Wilm’s tumor. Bol Asoc Med P R, 98(3), 196–202. https://pesquisa.bvsalud.org/portal/resource/pt/mdl-19610558
38
39	2	2	Excluded	Goyal, V., & Chang, A. B. (2014). Combination inhaled corticosteroids and long‐acting beta2‐agonists for children and adults with bronchiectasis. Cochrane Database of Systematic Reviews, 6. https://doi.org/10.1002/14651858.CD010327.pub2
40
41	2	2	Excluded	Goyal, V., Masters, I. B., & Chang, A. B. (2012). Interventions for primary (intrinsic) tracheomalacia in children. Cochrane Database of Systematic Reviews, 10. https://doi.org/10.1002/14651858.CD005304.pub3
42
43	2	2	Excluded	Heinz, K. D., Walsh, A., Southern, K. W., Johnstone, Z., & Regan, K. H. (2022). Exercise versus airway clearance techniques for people with cystic fibrosis. The Cochrane Database of Systematic Reviews, 6(6), CD013285. https://doi.org/10.1002/14651858.CD013285.pub2
44
45	1	1	Pre-selected	Hochhegger, B., Patel, P. P., Zanon, M., Müller, E., Ferreira Correa, L., Verma, N., Mohammed, T.-L., Quinto Dos Reis Hochhegger, D., Irion, K., & Marchiori, E. (2022). Narrowing the Differential Diagnosis of Cystic Lesions in Smokers with Expiratory CT Acquisition Using the Cyst-Airway Communication Hypothesis. Lung, 200(6), 817–820. https://doi.org/10.1007/s00408-022-00576-5
46
47	2	2	Excluded	Hua, W., Yang, W., Gu, J., Wu, J., Wang, W., Liu, Y., Zhu, H., Zhou, M., Qu, J., & Fang, Y. (2021). Risk factors for right ventricular dysfunction in patients with lymphangioleiomyomatosis. Int J Cardiovasc Imaging, 37(2), 439–448. https://doi.org/10.1007/s10554-020-02009-x
48
49	2	2	Excluded	Hunt, J. P., Buechter, K. J., & Fakhry, S. M. (2000). Acinetobacter calcoaceticus pneumonia and the formation of pneumatoceles. The Journal of Trauma, 48(5), 964–970. https://doi.org/10.1097/00005373-200005000-00027
50
51	2	2	Excluded	Hurley, M. N., Smith, S., Forrester, D. L., & Smyth, A. R. (2020). Antibiotic adjuvant therapy for pulmonary infection in cystic fibrosis. Cochrane Database of Systematic Reviews, 7. https://doi.org/10.1002/14651858.CD008037.pub4
52
53	2	2	Excluded	Inomata, M., Ikushima, S., Awano, N., Kondoh, K., Satake, K., Masuo, M., Kusunoki, Y., Moriya, A., Kamiya, H., Ando, T., Yanagawa, N., Kumasaka, T., Ogura, T., Sakai, F., Azuma, A., Gemma, A., & Takemura, T. (2014). An autopsy study of combined pulmonary fibrosis and emphysema: correlations among clinical, radiological, and pathological features. BMC Pulmonary Medicine, 14, 104. https://doi.org/1…
54
55	2	2	Excluded	Ismael, S., Wermert, D., Dang-Tran, K.-D., Venot, M., Fagon, J.-Y., & Diehl, J.-L. (2014). Severe excessive dynamic airway collapse in a patient with primary sjögren’s syndrome. Respiratory Care, 59(10), e156–e159. https://doi.org/10.4187/respcare.02929
56
57	2	2	Excluded	Kapur, N., Petsky, H. L., Bell, S., Kolbe, J., & Chang, A. B. (2018). Inhaled corticosteroids for bronchiectasis. The Cochrane Database of Systematic Reviews, 5(5), CD000996. https://doi.org/10.1002/14651858.CD000996.pub3
58
59	2	2	Excluded	Kato, M., Kanehiro, Y., Yoshimi, K., Kodama, Y., Sekiya, M., Sato, T., Takahashi, K., & Seyama, K. (2018). COPD assessment test as a possible tool for evaluating health-related quality of life in lymphangioleiomyomatosis. Respiratory Investigation, 56(6), 480–488. https://doi.org/10.1016/j.resinv.2018.07.004
60
61	2	2	Excluded	Kelly, C., Grundy, S., Lynes, D., Evans, D. J., Gudur, S., Milan, S. J., & Spencer, S. (2018). Self-management for bronchiectasis. The Cochrane Database of Systematic Reviews, 2(2), CD012528. https://doi.org/10.1002/14651858.CD012528.pub2
62
63	2	2	Excluded	Kitaichi, M., Nishimura, K., Itoh, H., & Izumi, T. (1995). Pulmonary lymphangioleiomyomatosis: a report of 46 patients including a clinicopathologic study of prognostic factors. American Journal of Respiratory and Critical Care Medicine, 151(2 Pt 1), 527–533. https://doi.org/10.1164/ajrccm.151.2.7842216
64
65	2	2	Excluded	Kort, F., Habibi, A., Lionnet, F., Carette, M.-F., Parrot, A., Savale, L., Nunes, H., Maitre, B., Schlemmer, F., & Naccache, J.-M. (2022). Diffuse cystic lung disease in sickle cell anaemia: a series of 22 cases and a case-control study. Thorax, 77(1), 91–93. https://doi.org/10.1136/thoraxjnl-2020-216826
66
67	2	2	Excluded	Lands, L. C., & Stanojevic, S. (2019). Oral non‐steroidal anti‐inflammatory drug therapy for lung disease in cystic fibrosis. Cochrane Database of Systematic Reviews, 9. https://doi.org/10.1002/14651858.CD001505.pub5
68
69	2	2	Excluded	Lee, A. L., Burge, A. T., & Holland, A. E. (2015). Airway clearance techniques for bronchiectasis. The Cochrane Database of Systematic Reviews, 2015(11), CD008351. https://doi.org/10.1002/14651858.CD008351.pub3
70
71	1	1	Pre-selected	LEE, K.-N., YOON, S.-K., CHOI, S.-J., GOO, J.-M., & NAM, K.-J. (n.d.). Cystic Lung Disease: a Comparison of C ystic Size, as Seen on Expira tory and Inspiratory HRCT Scans. Korean Journal of Radiology, 84–90. http://dx.doi.org/10.3348/kjr.2000.1.2.84
72
73	2	2	Excluded	LEE, K.-H. K.-N., YOON, S.-K., CHOI, S.-J., GOO, J.-M., NAM, K.-J., Ismael, S., Wermert, D., Dang-Tran, K.-D., Venot, M., Fagon, J.-Y., Diehl, J.-L., Marti-Bonmati, L., Catala, F. J., Perales, F. R., Hochhegger, B., Patel, P. P., Zanon, M., Müller, E., Ferreira Correa, L., … Lykkesfeldt, J. (2014). Cystic Lung Disease: a Comparison of C ystic Size, as Seen on Expira tory and Inspiratory HRCT Scan…
74
75	2	2	Excluded	Lee, K.-H., Gil, H.-W., Kim, Y.-T., Yang, J.-O., Lee, E.-Y., & Hong, S.-Y. (2009). Marked recovery from paraquat-induced lung injury during long-term follow-up. The Korean Journal of Internal Medicine, 24(2), 95–100. https://doi.org/10.3904/kjim.2009.24.2.95
76
77	2	2	Excluded	LI Z., LI J., & GAO J. (n.d.). Clinical evaluation of 136 inpatients with bronchiectasis in Peking Union Medical College Hospital TT - 中国医学科学院学报. Acta Academiae Medicinae Sinicae, 6, 61–67. http://dx.doi.org/10.3881/j.issn.1000-503X.2014.01.012
78
79	2	2	Excluded	Li, Z., Li, J., & Gao, J. (2014). [Clinical evaluation of 136 inpatients with bronchiectasis in Peking Union Medical College Hospital]. Zhongguo yi xue ke xue yuan xue bao. Acta Academiae Medicinae Sinicae, 36(1), 61–67. https://doi.org/10.3881/j.issn.1000-503X.2014.01.012
80
81	2	2	Excluded	Lorillon, G., & Tazi, A. (2017). How I manage pulmonary Langerhans cell histiocytosis. European Respiratory Review : An Official Journal of the European Respiratory Society, 26(145). https://doi.org/10.1183/16000617.0070-2017
82
83	2	2	Excluded	Maffessanti, M., Candusso, M., Brizzi, F., & Piovesana, F. (1996). Cystic fibrosis in children: HRCT findings and distribution of disease. J Thorac Imaging, 11(1), 27–38. https://pesquisa.bvsalud.org/portal/resource/pt/mdl-8770824
84
85	2	2	Excluded	Main, E., & Rand, S. (2023). Conventional chest physiotherapy compared to other airway clearance techniques for cystic fibrosis. Cochrane Database of Systematic Reviews, 5. https://doi.org/10.1002/14651858.CD002011.pub3
86
87	2	2	Excluded	Mandaliya, P. H., Morten, M., Kumar, R., James, A., Deshpande, A., Murphy, V. E., Gibson, P. G., Whitehead, B., Robinson, P., & Mattes, J. (2015). Ventilation inhomogeneities in children with congenital thoracic malformations. BMC Pulm Med, 15, 25. https://doi.org/10.1186/s12890-015-0023-1
88
89	2	2	Excluded	Marti-Bonmati, L., Catala, F. J., & Perales, F. R. (1991). Computed tomography differentiation between cystic bronchiectasis and bullae. Journal of Thoracic Imaging, 7(1), 83–85. https://www.embase.com/search/results?subaction=viewrecord&id=L22062526&from=export
90
91	2	2	Excluded	McCormack, F. X., Inoue, Y., Moss, J., Singer, L. G., Strange, C., Nakata, K., Barker, A. F., Chapman, J. T., Brantly, M. L., Stocks, J. M., Brown, K. K., Lynch, J. P. 3rd, Goldberg, H. J., Young, L. R., Kinder, B. W., Downey, G. P., Sullivan, E. J., Colby, T. V, McKay, R. T., … Trapnell, B. C. (2011). Efficacy and safety of sirolimus in lymphangioleiomyomatosis. The New England Journal of Medici…
92
93	2	2	Excluded	McIlwaine, M., Button, B., & Nevitt, S. J. (2019). Positive expiratory pressure physiotherapy for airway clearance in people with cystic fibrosis. The Cochrane Database of Systematic Reviews, 2019(11). https://doi.org/10.1002/14651858.CD003147.pub5
94
95	2	2	Excluded	McTavish, D., & Thornton, J. (2022). Appetite stimulants for people with cystic fibrosis. The Cochrane Database of Systematic Reviews, 9(9), CD008190. https://doi.org/10.1002/14651858.CD008190.pub3
96
97	2	1	Discordant	Meyer, C. A., Pina, J. S., Taillon, D., & Godwin, J. D. (1997). Inspiratory and expiratory high-resolution CT findings in a patient with Sjögren’s syndrome and cystic lung disease. AJR. American Journal of Roentgenology, 168(1), 101–103. https://doi.org/10.2214/ajr.168.1.8976929
98
99	2	2	Excluded	Moran, F., Bradley, J. M., & Piper, A. J. (2017). Non-invasive ventilation for cystic fibrosis. The Cochrane Database of Systematic Reviews, 2(2), CD002769. https://doi.org/10.1002/14651858.CD002769.pub5
100
101	2	2	Excluded	Morrison, L., & Milroy, S. (2020). Oscillating devices for airway clearance in people with cystic fibrosis. The Cochrane Database of Systematic Reviews, 4(4), CD006842. https://doi.org/10.1002/14651858.CD006842.pub5
102
103	2	2	Excluded	Nakajima, C., Kijimoto, C., Yokoyama, Y., Miyakawa, T., Tsuchiya, Y., Kuroda, T., Nakano, M., & Saeki, M. (1998). Longitudinal follow-up of pulmonary function after lobectomy in childhood - factors affecting lung growth. Pediatric Surgery International, 13(5–6), 341–345. https://doi.org/10.1007/s003830050334
104
105	2	2	Excluded	Nevitt, S. J., Thornton, J., Murray, C. S., & Dwyer, T. (2020). Inhaled mannitol for cystic fibrosis. The Cochrane Database of Systematic Reviews, 5(5), CD008649. https://doi.org/10.1002/14651858.CD008649.pub4
106
107	2	2	Excluded	Oliveira, V. H. B., Mendonça, K., Monteiro, K. S., Silva, I. S., Santino, T. A., & Nogueira, P. (2020). Physical therapies for postural abnormalities in people with cystic fibrosis. Cochrane Database of Systematic Reviews, 3. https://doi.org/10.1002/14651858.CD013018.pub2
108
109	2	2	Excluded	Osterburg, A. R., Nelson, R. L., Yaniv, B. Z., Foot, R., Donica, W. R., Nashu, M. A., Liu, H., Wikenheiser-Brokamp, K. A., Moss, J., Gupta, N., McCormack, F. X., & Borchers, M. T. (2016). NK cell activating receptor ligand expression in lymphangioleiomyomatosis is associated with lung function decline. JCI Insight, 1(16), e87270. https://doi.org/10.1172/jci.insight.87270
110
111	2	2	Excluded	Paciocco, G., Uslenghi, E., Bianchi, A., Mazzarella, G., Roviaro, G. C., Vecchi, G., & Harari, S. (2004). Diffuse cystic lung diseases: correlation between radiologic and functional status. Chest, 125(1), 135–142. https://doi.org/10.1378/chest.125.1.135
112
113	2	2	Excluded	Pallisa, E., Sanz, P., Roman, A., Majó, J., Andreu, J., & Cáceres, J. (2002). Lymphangioleiomyomatosis: pulmonary and abdominal findings with pathologic correlation. Radiographics : A Review Publication of the Radiological Society of North America, Inc, 22 Spec No, S185-98. https://doi.org/10.1148/radiographics.22.suppl_1.g02oc13s185
114
115	2	2	Excluded	Palser, S., Smith, S., Nash, E. F., Agarwal, A., & Smyth, A. R. (2019). Treatments for preventing recurrence of infection with Pseudomonas aeruginosa in people with cystic fibrosis. The Cochrane Database of Systematic Reviews, 12(12), CD012300. https://doi.org/10.1002/14651858.CD012300.pub2
116
117	2	2	Excluded	Perry, L. A., Penny‐Dimri, J. C., Aslam, A. A., Lee, T. W. R., & Southern, K. W. (2016). Topical cystic fibrosis transmembrane conductance regulator gene replacement for cystic fibrosis‐related lung disease. Cochrane Database of Systematic Reviews, 6. https://doi.org/10.1002/14651858.CD005599.pub5
118
119	2	2	Excluded	Pizzutto, S. J., Upham, J. W., Yerkovich, S. T., & Chang, A. B. (2016). Inhaled non‐steroid anti‐inflammatories for children and adults with bronchiectasis. Cochrane Database of Systematic Reviews, 1. https://doi.org/10.1002/14651858.CD007525.pub3
120
121	2	2	Excluded	Pollock-BarZiv, S. M., Cohen, M. M., Maclean, H., & Downey, G. P. (2005). Patients’ perceptions versus medical testing of function in women with lymphangioleiomyomatosis (LAM). Respiratory Medicine, 99(7), 901–909. https://doi.org/10.1016/j.rmed.2004.12.005
122
123	2	2	Excluded	Pons Odena, M., & Cambra Lasaosa, F. J. (2003). [Mechanical ventilation in pediatrics (III). Weaning, complications and other types of ventilation. Noninvasive ventilation]. TT - Ventilación mecánica en pediatría (III). Retirada de la ventilación, complicaciones y otros tipos de ventilación. Ventilaci. An Pediatr (Barc), 59(2), 165–172. https://pesquisa.bvsalud.org/portal/resource/pt/mdl-14562842
124
125	2	2	Excluded	Radtke, T., Smith, S., Nevitt, S. J., Hebestreit, H., & Kriemler, S. (2022). Physical activity and exercise training in cystic fibrosis. Cochrane Database of Systematic Reviews, 8. https://doi.org/10.1002/14651858.CD002768.pub5
126
127	2	2	Excluded	Rosenfeld, M., Rayner, O., & Smyth, A. R. (2020). Prophylactic anti‐staphylococcal antibiotics for cystic fibrosis. Cochrane Database of Systematic Reviews, 9. https://doi.org/10.1002/14651858.CD001912.pub5
128
129	2	2	Excluded	Sakamoto, O., Saita, N., Ando, M., Kohrogi, H., Suga, M., & Ando, M. (2002). Two cases of Sjögren’s syndrome with multiple bullae. Intern Med, 41(2), 124–128. https://pesquisa.bvsalud.org/portal/resource/pt/mdl-11868599
130
131	2	2	Excluded	Savage, E., Beirne, P. V, Ni Chroinin, M., Duff, A., Fitzgerald, T., & Farrell, D. (2014). Self-management education for cystic fibrosis. The Cochrane Database of Systematic Reviews, 2014(9), CD007641. https://doi.org/10.1002/14651858.CD007641.pub3
132
133	2	2	Excluded	Schmithorst, V. J., Altes, T. A., Young, L. R., Franz, D. N., Bissler, J. J., McCormack, F. X., Dardzinski, B. J., & Brody, A. S. (2009). Automated algorithm for quantifying the extent of cystic change on volumetric chest CT: initial results in Lymphangioleiomyomatosis. AJR. American Journal of Roentgenology, 192(4), 1037–1044. https://doi.org/10.2214/AJR.07.3334
134
135	2	2	Excluded	Shupe, M. P., Kwon, H. P., & Morris, M. J. (2014). Spontaneous pneumothorax in a teenager with prior congenital pulmonary airway malformation. Respir Med Case Rep, 11, 18–21. https://doi.org/10.1016/j.rmcr.2013.03.003
136
137	2	2	Excluded	Skilton, M., Krishan, A., Patel, S., Sinha, I. P., & Southern, K. W. (2019). Potentiators (specific therapies for class III and IV mutations) for cystic fibrosis. The Cochrane Database of Systematic Reviews, 1(1), CD009841. https://doi.org/10.1002/14651858.CD009841.pub3
138
139	2	2	Excluded	Smith, S., Calthorpe, R., Herbert, S., & Smyth, A. R. (2023). Digital technology for monitoring adherence to inhaled therapies in people with cystic fibrosis. Cochrane Database of Systematic Reviews, 2. https://doi.org/10.1002/14651858.CD013733.pub2
140
141	2	2	Excluded	Smith, S., & Rowbotham, N. J. (2022). Inhaled anti‐pseudomonal antibiotics for long‐term therapy in cystic fibrosis. Cochrane Database of Systematic Reviews, 11. https://doi.org/10.1002/14651858.CD001021.pub4
142
143	2	2	Excluded	Smith, S., Rowbotham, N. J., & Edwards, C. T. (2022). Short‐acting inhaled bronchodilators for cystic fibrosis. Cochrane Database of Systematic Reviews, 6. https://doi.org/10.1002/14651858.CD013666.pub2
144
145	2	2	Excluded	Smith, S., & Edwards, C. T. (2017). Long-acting inhaled bronchodilators for cystic fibrosis. The Cochrane Database of Systematic Reviews, 12(12), CD012102. https://doi.org/10.1002/14651858.CD012102.pub2
146
147	2	2	Excluded	Southern, K. W., Barker, P. M., Solis‐Moya, A., & Patel, L. (2012). Macrolide antibiotics for cystic fibrosis. Cochrane Database of Systematic Reviews, 11. https://doi.org/10.1002/14651858.CD002203.pub4
148
149	2	2	Excluded	Stanford, G., Ryan, H., & Solis-Moya, A. (2020). Respiratory muscle training for cystic fibrosis. Cochrane Database of Systematic Reviews, 12. https://doi.org/10.1002/14651858.CD006112.pub5
150
151	1	1	Pre-selected	Stern, E. J., & Webb, W. R. (1993). Dynamic imaging of lung morphology with ultrafast high-resolution computed tomography. Journal of Thoracic Imaging, 8(4), 273–282. https://doi.org/10.1097/00005382-199323000-00003
152
153	2	2	Excluded	Taveira-DaSilva, A. M., Hedin, C., Stylianou, M. P., Travis, W. D., Matsui, K., Ferrans, V. J., & Moss, J. (2001). Reversible airflow obstruction, proliferation of abnormal smooth muscle cells, and impairment of gas exchange as predictors of outcome in lymphangioleiomyomatosis. Am J Respir Crit Care Med, 164(6), 1072–1076. https://pesquisa.bvsalud.org/portal/resource/pt/mdl-11587999
154
155	2	2	Excluded	Taveira-DaSilva, A. M., Jones, A. M., Julien-Williams, P., Yao, J., Stylianou, M., & Moss, J. (2015). Severity and outcome of cystic lung disease in women with tuberous sclerosis complex. The European Respiratory Journal, 45(1), 171–180. https://doi.org/10.1183/09031936.00088314
156
157	2	2	Excluded	Taveira-DaSilva, A. M., & Moss, J. (2015). Clinical features, epidemiology, and therapy of lymphangioleiomyomatosis. Clinical Epidemiology, 7, 249–257. https://doi.org/10.2147/CLEP.S50780
158
159	2	2	Excluded	Taveira-DaSilva, A. M., Stylianou, M. P., Hedin, C. J., Hathaway, O., & Moss, J. (2004). Decline in lung function in patients with lymphangioleiomyomatosis treated with or without progesterone. Chest, 126(6), 1867–1874. https://doi.org/10.1378/chest.126.6.1867
160
161	2	2	Excluded	Tazi, A., Marc, K., Dominique, S., de Bazelaire, C., Crestani, B., Chinet, T., Israel-Biet, D., Cadranel, J., Frija, J., Lorillon, G., Valeyre, D., & Chevret, S. (2012). Serial computed tomography and lung function testing in pulmonary Langerhans’ cell histiocytosis. The European Respiratory Journal, 40(4), 905–912. https://doi.org/10.1183/09031936.00210711
162
163	2	2	Excluded	Terasaki, Y., Yahiro, K., Pacheco-Rodriguez, G., Steagall, W. K., Stylianou, M. P., Evans, J. F., Walker, A. M., & Moss, J. (2010). Effects of prolactin on TSC2-null Eker rat cells and in pulmonary lymphangioleiomyomatosis. Am J Respir Crit Care Med, 182(4), 531–539. https://doi.org/10.1164/rccm.200911-1737OC
164
165	2	2	Excluded	Urban, T., Lazor, R., Lacronique, J., Murris, M., Labrune, S., Valeyre, D., & Cordier, J. F. (1999). Pulmonary lymphangioleiomyomatosis. A study of 69 patients. Groupe d’Etudes et de Recherche sur les Maladies “Orphelines” Pulmonaires (GERM"O"P). Medicine (Baltimore), 78(5), 321–337. https://pesquisa.bvsalud.org/portal/resource/pt/mdl-10499073
166
167	2	2	Excluded	Wark, P., McDonald, V. M., & Smith, S. (2023). Nebulised hypertonic saline for cystic fibrosis. Cochrane Database of Systematic Reviews, 6. https://doi.org/10.1002/14651858.CD001506.pub5
168
169	2	2	Excluded	Warnock, L., & Gates, A. (2023). Airway clearance techniques compared to no airway clearance techniques for cystic fibrosis. Cochrane Database of Systematic Reviews, 4. https://doi.org/10.1002/14651858.CD001401.pub4
170
171	2	2	Excluded	Watson, H., & Stackhouse, C. (2020). Omega-3 fatty acid supplementation for cystic fibrosis. The Cochrane Database of Systematic Reviews, 4(4), CD002201. https://doi.org/10.1002/14651858.CD002201.pub6
172
173	2	2	Excluded	Welsh, E. J., Evans, D. J., Fowler, S. J., & Spencer, S. (2015). Interventions for bronchiectasis: an overview of Cochrane systematic reviews. Cochrane Database of Systematic Reviews, 7. https://doi.org/10.1002/14651858.CD010337.pub2
174
175	2	2	Excluded	Werlin, S. L., Benuri-Silbiger, I., Kerem, E., Adler, S. N., Goldin, E., Zimmerman, J., Malka, N., Cohen, L., Armoni, S., Yatzkan-Israelit, Y., Bergwerk, A., Aviram, M., Bentur, L., Mussaffi, H., Bjarnasson, I., & Wilschanski, M. (2010). Evidence of intestinal inflammation in patients with cystic fibrosis. J Pediatr Gastroenterol Nutr, 51(3), 304–308. https://doi.org/10.1097/MPG.0b013e3181d1b013
176
177	2	2	Excluded	Wilkinson, M., Sugumar, K., Milan, S. J., Hart, A., Crockett, A., & Crossingham, I. (2014). Mucolytics for bronchiectasis. Cochrane Database of Systematic Reviews, 5. https://doi.org/10.1002/14651858.CD001289.pub2
178
179	2	2	Excluded	Wilson, L. M., Saldanha, I. J., & Robinson, K. A. (2023). Active cycle of breathing technique for cystic fibrosis. Cochrane Database of Systematic Reviews, 2. https://doi.org/10.1002/14651858.CD007862.pub5
180
181	1	1	Pre-selected	Worthy, S. A., Brown, M. J., & Müller, N. L. (1998). Technical report: Cystic air spaces in the lung: change in size on expiratory high-resolution CT in 23 patients. Clin Radiol, 53(7), 515–519. https://pesquisa.bvsalud.org/portal/resource/pt/mdl-9714392
182
183	2	2	Excluded	Wu, X., Xu, W., Wang, J., Tian, X., Tian, Z., & Xu, K. (2019). Clinical characteristics in lymphangioleiomyomatosis-related pulmonary hypertension: an observation on 50 patients. Frontiers of Medicine, 13(2), 259–266. https://doi.org/10.1007/s11684-018-0634-z
184
185	2	2	Excluded	Yang, C., & Montgomery, M. (2021). Dornase alfa for cystic fibrosis. Cochrane Database of Systematic Reviews, 3. https://doi.org/10.1002/14651858.CD001127.pub5
186
187	2	2	Excluded	Yao, J., Taveira-DaSilva, A. M., Colby, T. V, & Moss, J. (2012). CT grading of lung disease in lymphangioleiomyomatosis. AJR. American Journal of Roentgenology, 199(4), 787–793. https://doi.org/10.2214/AJR.11.7888
188
189	2	2	Excluded	Yao, J., Taveira-DaSilva, A. M., Jones, A. M., Julien-Williams, P., Stylianou, M., & Moss, J. (2014). Sustained effects of sirolimus on lung function and cystic lung lesions in lymphangioleiomyomatosis. American Journal of Respiratory and Critical Care Medicine, 190(11), 1273–1282. https://doi.org/10.1164/rccm.201405-0918OC
190
191	2	2	Excluded	Farré, X., Espín, R., Baiges, A., Blommaert, E., Kim, W., Giannikou, K., Herranz, C., Román, A., Sáez, B., Casanova, Á., Ancochea, J., Valenzuela, C., Ussetti, P., Laporta, R., Rodríguez-Portal, J. A., van Moorsel, C. H. M., van der Vis, J. J., Quanjel, M. J. R., Tena-Garitaonaindia, M., … Pujana, M. A. (2022). Evidence for shared genetic risk factors between lymphangioleiomyomatosis and pulmonar…
192
193
194
195
196
197
198
199
200
201
202
203
204
205
206
207
208
209
210
211
212
213
214
215
216
217
218
219
220
221
222
223
224
225
226
227
228
229
230
231
232
233
234
235
236
237
238
239
240
241
242
243
244
245
246
247
248
249
250
251

## Sheet: Identification
Reviewer 1 (LGRP)	Reviewer 2 (CAT)	Eligibility	Status after full-text article assessed
1	1	Pre-selected	Included	Hochhegger, B., Patel, P. P., Zanon, M., Müller, E., Ferreira Correa, L., Verma, N., Mohammed, T.-L., Quinto Dos Reis Hochhegger, D., Irion, K., & Marchiori, E. (2022). Narrowing the Differential Diagnosis of Cystic Lesions in Smokers with Expiratory CT Acquisition Using the Cyst-Airway Communication Hypothesis. Lung, 200(6), 817–820. https://doi.org/10.1007/s00408-022-00576-5
1	1	Pre-selected	Included	LEE, K.-N., YOON, S.-K., CHOI, S.-J., GOO, J.-M., & NAM, K.-J. (n.d.). Cystic Lung Disease: a Comparison of C ystic Size, as Seen on Expira tory and Inspiratory HRCT Scans. Korean Journal of Radiology, 84–90. http://dx.doi.org/10.3348/kjr.2000.1.2.84
2	1	Discordant	insufficient data	Meyer, C. A., Pina, J. S., Taillon, D., & Godwin, J. D. (1997). Inspiratory and expiratory high-resolution CT findings in a patient with Sjögren’s syndrome and cystic lung disease. AJR. American Journal of Roentgenology, 168(1), 101–103. https://doi.org/10.2214/ajr.168.1.8976929
1	1	Pre-selected	insufficient data	Stern, E. J., & Webb, W. R. (1993). Dynamic imaging of lung morphology with ultrafast high-resolution computed tomography. Journal of Thoracic Imaging, 8(4), 273–282. https://doi.org/10.1097/00005382-199323000-00003
1	1	Pre-selected	Included	Worthy, S. A., Brown, M. J., & Müller, N. L. (1998). Technical report: Cystic air spaces in the lung: change in size on expiratory high-resolution CT in 23 patients. Clin Radiol, 53(7), 515–519. https://pesquisa.bvsalud.org/portal/resource/pt/mdl-9714392
Additional record identified through reference searching			Wrong index test	Kazuhiro Suzuki , Kuniaki Seyama, Hiroki Ebana, Toshio Kumasaka, Ryohei Kuwatsuru (2020). Quantitative Analysis of Cystic Lung Diseases by Use of Paired Inspiratory and Expiratory CT: Estimation of the Extent of Cyst-Airway Communication and Evaluation of Diagnostic Utility

## Sheet: LEGEND
Eligibility
1 Included
2 Excluded
Reason
1 Does not have index test (expiratory CT)
2 Does not have reference test (inspiratory CT)
3 Outcome does not match PIRO
4 Literature or systematic review, case report, book, letter to the editor, abstract
5 <10 patients
6 Duplicates
